# Supplementary material for: The Regulation of the Albomycin and Desferrioxamine E Biosynthesis in Streptomyces globisporus bja209
Source: Molecules. 2025 Sep 24;30(19):3871. doi: 10.3390/molecules30193871 (PMC12525621; doi:10.3390/molecules30193871)
Supplement: Supplementary file 1 [file molecules-30-03871-s001.zip]

Archive with 1 entries (1 files):
- molecules-3845046-supplementary.pdf
